# Supplementary material for: The Working Environment in Primary Healthcare Outpatient Facilities: Assessment of Physical Factors and Health Professionals’ Perceptions of Working Environment Conditions
Source: Int J Environ Res Public Health. 2024 Jun 28;21(7):847. doi: 10.3390/ijerph21070847 (PMC11276708; doi:10.3390/ijerph21070847)
Supplement: Supplementary file 1 [file ijerph-21-00847-s001.zip]

Archive with 1 entries (1 files):
- ijerph-2963485-supplementary.pdf
